# Supplementary material for: Ferroptosis regulators, especially SQLE, play an important role in prognosis, progression and immune environment of breast cancer
Source: BMC Cancer. 2021 Oct 29;21:1160. doi: 10.1186/s12885-021-08892-4 (PMC8555209; doi:10.1186/s12885-021-08892-4)
Supplement: Supplementary file 3 — Additional file 3: Supplementary Table 1. The differences in FR gene sets among five research [file 12885_2021_8892_MOESM3_ESM.xlsx]

## Sheet: FR gene sets
Wang D et al	Liu Z et al	Li H et al	Wu G et al	Zhu L et al	Wu Z et al	Our study
PMID: 34059009	PMID: 32629423	PMID: 33672990	PMID: 32688345	PMID: 34222241	PMID: 33947836	NA
n=60	n=24	n=60	n=36	n=259	n=259	n=256
ACSL4	CDKN1A	ACSL4	HMGCR	RPL8	RPL8	ACSL4
AKR1C1	HSPA5	AKR1C1	GSS	IREB2	IREB2	AKR1C1
AKR1C2	TTC35	AKR1C2	RPL8	ATP5MC3	ATP5MC3	AKR1C2
AKR1C3	SLC7A11	AKR1C3	EMC2	CS	CS	AKR1C3
ALOX15	NFE2L2	ALOX15	MT1G	EMC2	EMC2	ALOX15
ALOX5	MT1G	ALOX5	ALOX15	ACSF2	ACSF2	ALOX5
ALOX12	HSPB1	ALOX12	GPX4	NOX1	NOX1	ALOX12
ATP5MC3	GPX4	ATP5MC3	ALOX5	CYBB	CYBB	ATP5MC3
CARS1	FANCD2	CARS	GLS2	NOX3	NOX3	CARS1
CBS	CISD1	CBS	CS	NOX4	NOX4	CBS
CD44	FDFT1	CD44	CARS	NOX5	NOX5	CD44
CHAC1	SLC1A5	CHAC1	LPCAT3	DUOX1	DUOX1	CHAC1
CISD1	SAT1	CISD1	HSPB1	DUOX2	DUOX2	CISD1
CS	TFRC	CS	CISD1	G6PD	G6PD	CS
DPP4	RPL8	DPP4	ACSL4	PGD	PGD	DPP4
FANCD2	NCOA4	FANCD2	ATP5MC3	VDAC2	VDAC2	FANCD2
GCLC	LPCAT3	GCLC	FDFT1	PIK3CA	PIK3CA	GCLC
GCLM	GLS2	GCLM	GCLC	FLT3	FLT3	GCLM
GLS2	DPP4	GLS2	AKR1C2	SCP2	SCP2	GLS2
GPX4	CS	GPX4	CHAC1	TP53	TP53	GPX4
GSS	CARS	GSS	AKR1C3	ACSL4	ACSL4	GSS
HMGCR	ATP5G3	HMGCR	NCOA4	LPCAT3	LPCAT3	HMGCR
HSPB1	ALOX15	HSPB1	SAT1	NRAS	NRAS	HSPB1
CRYAB	ACSL4	CRYAB	AKR1C1	KRAS	KRAS	CRYAB
LPCAT3		LPCAT3	PTGS2	HRAS	HRAS	LPCAT3
MT1G		MT1G	DPP4	TF	TF	MT1G
NCOA4		NCOA4	ALOX15B	TFRC	TFRC	NCOA4
PTGS2		PTGS2	TP53	TFR2	TFR2	PTGS2
RPL8		RPL8	TFRC	SLC38A1	SLC38A1	RPL8
SAT1		SAT1	FANCD2	SLC1A5	SLC1A5	SAT1
SLC7A11		SLC7A11	NFE2L2	GLS2	GLS2	SLC7A11
FDFT1		FDFT1	GCLM	GOT1	GOT1	FDFT1
TFRC		TFRC	ALOX12	CARS1	CARS1	TFRC
TP53		TP53	CBS	ALOX5	ALOX5	TP53
EMC2		EMC2	SLC7A11	KEAP1	KEAP1	EMC2
AIFM2		AIFM2	CRYAB	HMOX1	HMOX1	AIFM2
PHKG2		PHKG2		ATG5	ATG5	PHKG2
HSBP1		HSBP1		ATG7	ATG7	HSBP1
ACO1		ACO1		NCOA4	NCOA4	ACO1
FTH1		FTH1		ALOX12	ALOX12	FTH1
STEAP3		STEAP3		ALOX12B	ALOX12B	STEAP3
NFS1		NFS1		ALOX15	ALOX15	NFS1
ACSL3		ACSL3		ALOX15B	ALOX15B	ACSL3
ACACA		ACACA		ALOXE3	ALOXE3	ACACA
PEBP1		PEBP1		PHKG2	PHKG2	PEBP1
ZEB1		ZEB1		ACO1	ACO1	ZEB1
SQLE		SQLE		G6PDX	G6PDX	SQLE
FADS2		FADS2		ULK1	ULK1	FADS2
NFE2L2		NFE2L2		ATG3	ATG3	NFE2L2
KEAP1		KEAP1		ATG4D	ATG4D	KEAP1
NQO1		NQO1		BECN1	BECN1	NQO1
NOX1		NOX1		MAP1LC3A	MAP1LC3A	NOX1
ABCC1		ABCC1		GABARAPL2	GABARAPL2	ABCC1
SLC1A5		SLC1A5		GABARAPL1	GABARAPL1	SLC1A5
GOT1		GOT1		ATG16L1	ATG16L1	GOT1
G6PD		G6PD		WIPI1	WIPI1	G6PD
PGD		PGD		WIPI2	WIPI2	PGD
IREB2		IREB2		SNX4	SNX4	IREB2
HMOX1		HMOX1		ATG13	ATG13	HMOX1
ACSF2		ACSF2		ULK2	ULK2	ACSF2
				SAT1	SAT1	ACSL1
				EGFR	EGFR	ACSL5
				MAPK3	MAPK3	ACSL6
				MAPK1	MAPK1	ARNTL
				BID	BID	ATG5
				ZEB1	ZEB1	ATG7
				DPP4	DPP4	BAP1
				CDKN2A	CDKN2A	BECN1
				PEBP1	PEBP1	CARS
				SOCS1	SOCS1	CDKN1A
				CDO1	CDO1	CISD2
				MYB	MYB	CP
				MAPK8	MAPK8	CYBB
				MAPK9	MAPK9	NOX4
				CHAC1	CHAC1	FTL
				MAPK14	MAPK14	FTMT
				LINC00472	LINC00472	PKC
				PRKAA2	PRKAA2	MAP1LC3A
				PRKAA1	PRKAA1	MAP1LC3B
				ELAVL1	ELAVL1	MAP1LC3B2
				BAP1	BAP1	MAP1LC3C
				ABCC1	ABCC1	YAP
				MIR6852	MIR6852	NF2
				ACVR1B	ACVR1B	PCBP1
				TGFBR1	TGFBR1	PCBP2
				EPAS1	EPAS1	PRDX6
				HILPDA	HILPDA	PROM2
				HIF1A	HIF1A	SAT2
				IFNG	IFNG	SESN2
				ANO6	ANO6	SLC11A2
				LPIN1	LPIN1	SLC38A1
				HMGB1	HMGB1	ACL
				TNFAIP3	TNFAIP3	FASN
				TLR4	TLR4	DLD
				ATF3	ATF3	SLC3A2
				ATM	ATM	SLC40A1
				YY1AP1	YY1AP1	TF
				EGLN2	EGLN2	LTF
				MIOX	MIOX	VDAC2
				TAZ	TAZ	VDAC3
				MTDH	MTDH	PLA2
				IDH1	IDH1	CTH
				SIRT1	SIRT1	HSPA5
				FBXW7	FBXW7	TTC35
				PANX1	PANX1	ATP5G3
				DNAJB6	DNAJB6	ALOX12B
				BACH1	BACH1	ALOX15B
				LONP1	LONP1	ALOXE3
				PTGS2	PTGS2	EGFR
				DUSP1	DUSP1	MAPK3
				NOS2	NOS2	MAPK1
				NCF2	NCF2	SOCS1
				MT3	MT3	CDO1
				UBC	UBC	MYB
				ALB	ALB	LINC00472
				TXNRD1	TXNRD1	PRKAA2
				SRXN1	SRXN1	PRKAA1
				GPX2	GPX2	MIR6852
				BNIP3	BNIP3	ACVR1B
				OXSR1	OXSR1	TGFBR1
				SELENOS	SELENOS	TNFAIP3
				ANGPTL7	ANGPTL7	ATF3
				SLC7A11	SLC7A11	ATM
				DDIT4	DDIT4	IDH1
				LOC284561	LOC284561	TAZ
				ASNS	ASNS	LONP1
				TSC22D3	TSC22D3	CDKN2A
				DDIT3	DDIT3	ELAVL1
				JDP2	JDP2	IFNG
				SESN2	SESN2	ANO6
				SLC1A4	SLC1A4	HMGB1
				PCK2	PCK2	YY1AP1
				TXNIP	TXNIP	EGLN2
				VLDLR	VLDLR	MIOX
				GPT2	GPT2	MTDH
				PSAT1	PSAT1	PANX1
				LURAP1L	LURAP1L	DNAJB6
				SLC7A5	SLC7A5	NOX3
				HERPUD1	HERPUD1	NOX5
				XBP1	XBP1	DUOX1
				SLC3A2	SLC3A2	DUOX2
				CBS	CBS	NRAS
				ATF4	ATF4	KRAS
				ZNF419	ZNF419	HRAS
				KLHL24	KLHL24	FBXW7
				TRIB3	TRIB3	MUC1
				ZFP69B	ZFP69B	ATF4
				ATP6V1G2	ATP6V1G2	SCD
				VEGFA	VEGFA	SRC
				GDF15	GDF15	STAT3
				TUBE1	TUBE1	PML
				ARRDC3	ARRDC3	TP63
				CEBPG	CEBPG	FH
				SNORA16A	SNORA16A	MIR9-1
				RGS4	RGS4	MIR9-2
				BLOC1S5-TXNDC5	BLOC1S5-TXNDC5	MIR9-3
				LOC390705	LOC390705	SQSTM1
				EIF2S1	EIF2S1	ISCU
				KIM-1	KIM-1	LINC00336
				IL6	IL6	BRD4
				CXCL2	CXCL2	MIR17
				RELA	RELA	CA9
				HSD17B11	HSD17B11	LAMP2
				AGPAT3	AGPAT3	GCH1
				SETD1B	SETD1B	RB1
				FTL	FTL	HSF1
				MAFG	MAFG	HELLS
				IL33	IL33	MIR137
				FTH1	FTH1	OTUB1
				SLC40A1	SLC40A1	HIF1A
				GPX4	GPX4	TMBIM4
				HAMP	HAMP	ZFP36
				HSPB1	HSPB1	CHMP5
				NFE2L2	NFE2L2	CHMP6
				STEAP3	STEAP3	CAV1
				DRD5	DRD5	PLIN2
				DRD4	DRD4	JUN
				MAP3K5	MAP3K5	DDIT4
				SLC2A1	SLC2A1	LOC284561
				SLC2A3	SLC2A3	ASNS
				SLC2A6	SLC2A6	TSC22D3
				SLC2A8	SLC2A8	DDIT3
				SLC2A12	SLC2A12	JDP2
				GLUT13	GLUT13	SLC1A4
				SLC2A14	SLC2A14	PCK2
				EIF2AK4	EIF2AK4	TXNIP
				TFAP2C	TFAP2C	VLDLR
				SP1	SP1	GPT2
				HBA1	HBA1	PSAT1
				NNMT	NNMT	LURAP1L
				PLIN4	PLIN4	SLC7A5
				HIC1	HIC1	HERPUD1
				STMN1	STMN1	XBP1
				RRM2	RRM2	ZNF419
				CAPG	CAPG	KLHL24
				HNF4A	HNF4A	TRIB3
				NGB	NGB	ZFP69B
				YWHAE	YWHAE	ATP6V1G2
				GABPB1	GABPB1	VEGFA
				AURKA	AURKA	GDF15
				MIR4715	MIR4715	TUBE1
				RIPK1	RIPK1	ARRDC3
				PRDX1	PRDX1	CEBPG
				MIR30B	MIR30B	SNORA16A
				AKR1C1	AKR1C1	RGS4
				AKR1C2	AKR1C2	BLOC1S5-TXNDC5
				AKR1C3	AKR1C3	LOC390705
				RB1	RB1	HSD17B11
				HSF1	HSF1	AGPAT3
				GCLC	GCLC	SETD1B
				SQSTM1	SQSTM1	AURKA
				NQO1	NQO1	MIR4715
				MUC1	MUC1	DUSP1
				MT1G	MT1G	NOS2
				CISD1	CISD1	NCF2
				FANCD2	FANCD2	MT3
				FTMT	FTMT	UBC
				HSPA5	HSPA5	ALB
				HELLS	HELLS	TXNRD1
				SCD	SCD	SRXN1
				FADS2	FADS2	GPX2
				SRC	SRC	BNIP3
				STAT3	STAT3	OXSR1
				PML	PML	SELENOS
				MTOR	MTOR	ANGPTL7
				NFS1	NFS1	EIF2S1
				TP63	TP63	DRD5
				CDKN1A	CDKN1A	DRD4
				MIR137	MIR137	MAP3K5
				ENPP2	ENPP2	MAPK14
				FH	FH	SLC2A1
				CISD2	CISD2	SLC2A3
				MIR9-1	MIR9-1	SLC2A6
				MIR9-2	MIR9-2	SLC2A8
				MIR9-3	MIR9-3	SLC2A12
				ISCU	ISCU	GLUT13
				ACSL3	ACSL3	SLC2A14
				OTUB1	OTUB1	EIF2AK4
				CD44	CD44	HBA1
				LINC00336	LINC00336	NNMT
				BRD4	BRD4	PLIN4
				PRDX6	PRDX6	HIC1
				MIR17	MIR17	STMN1
				NF2	NF2	RRM2
				ARNTL	ARNTL	CAPG
				JUN	JUN	HNF4A
				CA9	CA9	NGB
				TMBIM4	TMBIM4	YWHAE
				PLIN2	PLIN2	GABPB1
				MIR212	MIR212	RIPK1
				Fer1HCH	Fer1HCH	PRDX1
				AIFM2	AIFM2	MAFG
				LAMP2	LAMP2	MIR30B
				ZFP36	ZFP36	PRNP
				PROM2	PROM2	SLC39A14
				CHMP5	CHMP5	SLC39A8
				CHMP6	CHMP6
				CAV1	CAV1
				GCH1	GCH1
