# Supplementary material for: Ferroptosis regulators, especially SQLE, play an important role in prognosis, progression and immune environment of breast cancer
Source: BMC Cancer. 2021 Oct 29;21:1160. doi: 10.1186/s12885-021-08892-4 (PMC8555209; doi:10.1186/s12885-021-08892-4)
Supplement: Supplementary file 5 — Additional file 5: Supplementary Table 3. The compositions of different FR risk signatures derived from five research [file 12885_2021_8892_MOESM5_ESM.xlsx]

## Sheet: FR risk signature
Study	Li H	Wang D	Zhu L	Wu Z	Our work
Journal	Biology	BMC cancer	Front Cell Dev Biol	Cell Death Discov	NA
PMID	33672990	34059009	34222241	33947836	NA
FR risk signature	n=8	n=9	n=11	n=15	n=8
Components	ALOX15	ALOX15	CISD1	ALOX15	SQLE
	CHAC1	CISD1	TP63	ANO6	ALOX15B
	CISD1	GCLC	BRD4	CISD1	ANO6
	CS	CS	PROM2	DRD5	TP63
	SLC7A11	GPX4	EMC2	G6PD	JUN
	EMC2	SLC7A11	G6PD	NGB	PLIN4
	G6PD	EMC2	PIK3CA	NOS2	ACSL1
	ACSF	G6PD	FLT3	PROM2	CHAC1
		ACSF2	IFNG	SLC38A1
			ANO6	ALOX15B
			SLC1A4	BRD4
				FLT3
				IFNG
				SLC1A4
				TP63
